# Supplementary material for: Top3α is the replicative topoisomerase in mitochondrial DNA replication
Source: Nucleic Acids Res. 2022 Jul 29;50(15):8733–48. doi: 10.1093/nar/gkac660 (PMC9410902; doi:10.1093/nar/gkac660)
Supplement: gkac660_Supplemental_Files [file gkac660_supplemental_files.zip]

Archive with 2 entries (2 files):
- supplementary figures S1-S11.pdf
- supplementary table 1.xlsx
