# Supplementary material for: Top3α is the replicative topoisomerase in mitochondrial DNA replication
Source: Nucleic Acids Res. 2022 Jul 29;50(15):8733–48. doi: 10.1093/nar/gkac660 (PMC9410902; doi:10.1093/nar/gkac660)
Supplement: gkac660_Supplemental_Files [file gkac660_supplemental_files.zip › supplementary table 1.xlsx]

## Sheet: Sheet1
	Supplementary table 1: Mass spectrometry data of biotinylated proteins isolated by Strepavidin affinity purification from 293T-REx MTS-BioID2 and mtTop3a-BioID2 mitochondria.
	Expression of the two BioID protein variants as well as labeling, purification and analysis of close-by proteins was performed as described in the methods section.
	All identified peptides are included in the table below
Gene name	Protein description	Uniprot ID	Significant [p<0.05, log2FC≥1.5]	p-value	Log2FoldChange	MitoCarta3.0_List	LFQ MTS_01	LFQ MTS_02	LFQ MTS_03	LFQ Top3a_01	LFQ Top3a_02	LFQ Top3a_03	Log2 LFQ MTS_01	Log2 LFQ MTS_02	Log2 LFQ MTS_03	Log2 LFQ Top3a_01	Log2 LFQ Top3a_02	Log2 LFQ Top3a_03
AKAP1	AKAP1_HUMAN A-kinase anchor protein 1, mitochondrial	Q92667	+	0.000708756	6.76627	TRUE	0	0	0	153360000	749560000	223730000	21.0026	21.6859	21.4237	27.1923	29.4815	27.7372
TOP3A	TOP3A_HUMAN DNA topoisomerase 3-alpha	Q13472	+	0.00479366	6.46892	TRUE	0	0	35485500	478200000	764780000	1627050000	22.866	21.5897	25.0807	28.833	29.5105	30.5996
MRPS31	RT31_HUMAN 28S ribosomal protein S31, mitochondrial	Q92665	+	0.00622535	4.45382	TRUE	0	0	10203250	59592000	141225000	75101000	21.7566	20.6638	23.2825	25.8286	27.0734	26.1623
HSPE1	CH10_HUMAN 10 kDa heat shock protein, mitochondrial	P61604	+	0.00450708	4.38561	TRUE	18877000	4693150	4503450	115340000	127990000	246825000	24.1701	22.1621	22.1026	26.7813	26.9315	27.8789
NDUFAF5	NDUF5_HUMAN NADH dehydrogenase [ubiquinone] 1 alpha subcomplex assembly factor 5	Q5TEU4	+	0.00381248	4.0736	TRUE	0	0	0	22837500	63811500	53303500	20.6925	20.8636	22.2631	24.4449	25.9273	25.6677
GRSF1	GRSF1_HUMAN G-rich sequence factor 1	Q12849	+	0.000888865	4.06678	TRUE	0	0	0	36829000	93494500	40087500	21.851	21.3	21.518	25.1343	26.4784	25.2566
TFAM	TFAM_HUMAN Transcription factor A, mitochondrial	Q00059	+	0.00845072	3.86566	TRUE	0	0	0	15378000	83338500	43681000	21.5379	20.6061	21.8263	23.8744	26.3125	25.3805
C17orf80	CQ080_HUMAN Uncharacterized protein C17orf80	Q9BSJ5	+	0.00399721	3.83513	FALSE	0	0	0	46716500	126297500	87555500	23.1547	21.4938	22.6195	25.4774	26.9123	26.3837
DVL3	DVL3_HUMAN Segment polarity protein dishevelled homolog DVL-3	Q92997	+	0.00492229	2.91829	FALSE	0	0	8999000	28792500	55711000	38790000	21.5782	22.2854	23.1013	24.7792	25.7315	25.2092
HIST2H3A	H32_HUMAN Histone H3.2	Q71DI3	+	0.0143952	2.82977	FALSE	0	0	4566800	15069500	10772000	32836500	20.4315	21.1311	22.1228	23.8451	23.3608	24.9688
TWNK	PEO1_HUMAN Twinkle protein, mitochondrial	Q96RR1	+	0.0259193	2.68133	TRUE	169520000	143530000	69778000	1061550000	306430000	1377500000	27.3369	27.0968	26.0563	29.9835	28.191	30.3594
MGME1	MGME1_HUMAN Mitochondrial genome maintenance exonuclease 1	Q9BQP7	+	0.00307424	2.6224	TRUE	0	0	0	15562000	33116500	22941000	21.6647	22.3321	21.4599	23.8915	24.981	24.4514
SSBP1	SSBP_HUMAN Single-stranded DNA-binding protein, mitochondrial	Q04837	+	0.031101	2.59919	TRUE	0	0	0	15934000	8963500	50312000	22.2354	21.3292	21.2434	23.9256	23.0956	25.5844
TRMT10C	MRRP1_HUMAN Mitochondrial ribonuclease P protein 1	Q7L0Y3	+	0.0410969	2.57025	TRUE	0	0	14317000	21108500	71100500	27754500	21.4505	22.2085	23.7712	24.3313	26.0834	24.7262
SHMT2	GLYM_HUMAN Serine hydroxymethyltransferase, mitochondrial	P34897	+	0.00712527	2.56559	TRUE	52483500	83904000	59811000	199960000	497435000	549375000	25.6454	26.3222	25.8339	27.5751	28.8899	29.0332
MRPS28	RT28_HUMAN 28S ribosomal protein S28, mitochondrial	Q9Y2Q9	+	0.00793195	2.51123	TRUE	0	0	0	12876850	35314500	23937000	22.3272	21.3562	21.9877	23.6183	25.0738	24.5127
VARS2	SYVM_HUMAN Valine--tRNA ligase, mitochondrial	Q5ST30	+	0.00315208	2.39179	TRUE	0	0	0	16684500	29573500	13785500	22.0994	21.4756	21.7761	23.992	24.8178	23.7166
NDUFV3	NDUV3_HUMAN NADH dehydrogenase [ubiquinone] flavoprotein 3, mitochondrial	P56181	+	0.00815613	2.2707	TRUE	34526500	32973000	17069000	102305000	104180000	204875000	25.0412	24.9748	24.0249	26.6083	26.6345	27.6102
MRPL24	RM24_HUMAN 39S ribosomal protein L24, mitochondrial	Q96A35	+	0.0169499	2.1606	TRUE	0	0	2137700	9012500	19461000	22483000	22.1849	22.0456	21.0276	23.1035	24.2141	24.4223
CLPX	CLPX_HUMAN ATP-dependent Clp protease ATP-binding subunit clpX-like, mitochondrial	O76031	+	0.0148126	1.93821	TRUE	26622500	21581000	36014000	62707000	107910500	172105000	24.6661	24.3633	25.1021	25.9021	26.6853	27.3587
SREK1	SREK1_HUMAN Splicing regulatory glutamine/lysine-rich protein 1	Q8WXA9		0.0241786	-0.557747	FALSE	20346500	18869000	25673500	15827500	14997000	13020000	24.2783	24.1695	24.6138	23.9159	23.8382	23.6342
FUS	FUS_HUMAN RNA-binding protein FUS	P35637		0.0225078	-1.02382	FALSE	127720000	117985000	141295000	44686000	85740500	66108000	26.9284	26.814	27.0741	25.4133	26.3535	25.9783
SNRNP70	RU17_HUMAN U1 small nuclear ribonucleoprotein 70 kDa	P08621		0.0295338	-1.51254	FALSE	218145000	190280000	235705000	40573500	94425000	109955000	27.7007	27.5035	27.8124	25.274	26.4927	26.7123
NKAP	NKAP_HUMAN NF-kappa-B-activating protein	Q8N5F7		0.0329445	-1.61917	FALSE	108485000	137605000	228220000	32480500	43946500	82328500	26.6929	27.036	27.7659	24.9531	25.3892	26.2949
FABP5	FABP5_HUMAN Fatty acid-binding protein, epidermal	Q01469		0.01044	-1.74222	FALSE	21999000	20449500	21196500	6759000	0	9676350	24.3909	24.2856	24.3373	22.6884	21.8927	23.206
EWSR1	EWS_HUMAN RNA-binding protein EWS	Q01844		0.0180126	-1.85415	FALSE	36523500	37258000	54204500	14678000	0	16832000	25.1223	25.151	25.6919	23.8072	22.591	24.0047
RPL7	RL7_HUMAN 60S ribosomal protein L7	P18124		0.0315905	-1.92721	FALSE	0	15465000	26115000	0	4527800	4311350	22.7671	23.8825	24.6384	21.3563	22.1104	22.0397
RBMX2	RBMX2_HUMAN RNA-binding motif protein, X-linked 2	Q9Y388		0.023776	-2.14681	FALSE	26341000	25141500	20454000	9897200	0	6416000	24.6508	24.5836	24.2859	23.2386	21.228	22.6132
RRBP1	RRBP1_HUMAN Ribosome-binding protein 1	Q9P2E9		0.00615588	-2.22663	FALSE	5153050000	3915250000	2852100000	513790000	1027350000	1063250000	32.2628	31.8665	31.4094	28.9366	29.9363	29.9858
RBBP6	RBBP6_HUMAN E3 ubiquitin-protein ligase RBBP6	Q7Z6E9		0.0405797	-2.41337	FALSE	32635500	27602000	32812500	0	4641750	16721500	24.9599	24.7183	24.9677	21.2644	22.1462	23.9952
FAM133B	F133B_HUMAN Protein FAM133B	Q5BKY9		0.0110642	-3.1043	FALSE	39879500	47945500	117735000	5467500	0	14034500	25.2491	25.5149	26.811	22.3825	22.1372	23.7425
HIST1H1C	H12_HUMAN Histone H1.2	P16403		0.235048	3.65299	FALSE	662015000	0	0	100280500	296905000	566395000	29.3023	21.6214	21.9194	26.5795	28.1454	29.0772
TCOF1	TCOF_HUMAN Treacle protein	Q13428		0.0978557	3.50451	FALSE	1556900000	4180750000	2899400000	710895000	1157950000	1577750000	20.7525	21.3109	21.5667	22.805	27.9174	23.4211
TCOF1	TCOF_HUMAN Treacle protein	Q13428		0.0978557	3.50451	FALSE	0	0	0	0	253505000	11232000	20.7525	21.3109	21.5667	22.805	27.9174	23.4211
ATP5B	ATPB_HUMAN ATP synthase subunit beta, mitochondrial	P06576		0.122634	2.29248	TRUE	40692000	48284500	0	61524000	365540000	77697000	25.2782	25.5251	22.8507	25.8746	28.4455	26.2114
CGN	CING_HUMAN Cingulin	Q9P2M7		0.147926	2.28552	FALSE	0	0	55076500	37878500	37135500	96302000	22.1779	22.0929	25.7149	25.1749	25.1463	26.5211
DVL2	DVL2_HUMAN Segment polarity protein dishevelled homolog DVL-2	O14641		0.104454	1.94481	FALSE	64666000	58120500	312860000	344780000	247150000	787390000	25.9465	25.7925	28.2209	28.3611	27.8808	29.5525
MRPL48	RM48_HUMAN 39S ribosomal protein L48, mitochondrial	Q96GC5		0.0872396	1.92756	TRUE	0	0	0	4478400	0	17028500	19.7149	21.5298	21.0983	22.0946	22.0096	24.0214
COL1A2	CO1A2_HUMAN Collagen alpha-2(I) chain	P08123		0.27461	1.86463	FALSE	0	5179500	437035	9844050	0	21280000	22.2676	22.3044	18.7374	23.2308	21.3294	24.343
VDAC2	VDAC2_HUMAN Voltage-dependent anion-selective channel protein 2	P45880		0.174903	1.82878	TRUE	0	0	0	9052000	28736000	0	20.6635	22.4513	20.7772	23.1098	24.7764	21.4921
AHNAK	AHNK_HUMAN Neuroblast differentiation-associated protein AHNAK	Q09666		0.237931	1.71708	FALSE	8239500	0	51639000	28284500	51917000	30411500	22.9741	21.494	25.622	24.7535	25.6297	24.8581
NDUFAF4	NDUF4_HUMAN NADH dehydrogenase [ubiquinone] 1 alpha subcomplex assembly factor 4	Q9P032		0.141684	1.70929	TRUE	0	0	0	5436000	0	26330000	21.0205	21.9439	20.7616	22.3741	21.8295	24.6502
HSPA9	GRP75_HUMAN Stress-70 protein, mitochondrial	P38646		0.22086	1.64838	TRUE	11048000	64809000	44114500	50159000	312140000	62150000	23.3973	25.9497	25.3947	25.58	28.2176	25.8893
DNAJA3	DNJA3_HUMAN DnaJ homolog subfamily A member 3, mitochondrial	Q96EY1		0.216937	1.60543	TRUE	0	0	0	7425500	57391000	6947500	22.9312	22.2045	21.3744	22.8241	25.7743	22.7281
HSPD1	CH60_HUMAN 60 kDa heat shock protein, mitochondrial	P10809		0.123353	1.50066	TRUE	285345000	555405000	135215000	520940000	1559000000	597870000	28.0881	29.049	27.0107	28.9565	30.538	29.1553
SUPV3L1	SUV3_HUMAN ATP-dependent RNA helicase SUPV3L1, mitochondrial	Q8IYB8		0.312255	1.38992	TRUE	0	0	0	0	46098500	3730800	21.8098	21.607	21.5834	21.8807	25.4582	21.8311
CSTA	CYTA_HUMAN Cystatin-A	P01040		0.39619	1.37718	FALSE	17158000	0	0	35504500	16346000	0	24.0324	21.4832	20.8432	25.0815	23.9624	21.4463
TRAP1	TRAP1_HUMAN Heat shock protein 75 kDa, mitochondrial	Q12931		0.314275	1.36626	TRUE	4915450	0	24134000	11164500	61892000	10712500	22.2289	21.7962	24.5246	23.4124	25.8832	23.3528
IMMT	MIC60_HUMAN MICOS complex subunit MIC60	Q16891		0.227915	1.36211	TRUE	10508450	2968650	18836500	18498000	12226500	44135000	23.325	21.5014	24.167	24.1409	23.5435	25.3954
TIMM44	TIM44_HUMAN Mitochondrial import inner membrane translocase subunit TIM44	O43615		0.235741	1.35992	TRUE	0	0	0	3040500	9475600	21629500	21.6549	22.5854	20.7581	21.5359	23.1758	24.3665
GLUD1	DHE3_HUMAN Glutamate dehydrogenase 1, mitochondrial	P00367		0.35724	1.3469	TRUE	0	37003000	88382000	50423500	78623000	60181500	22.0798	25.1411	26.3972	25.5876	26.2284	25.8428
MDH2	MDHM_HUMAN Malate dehydrogenase, mitochondrial	P40926		0.385797	1.33781	TRUE	4890000	25317000	0	5346500	40077500	18024500	22.2214	24.5936	20.8815	22.3502	25.2563	24.1035
MCCC1	MCCA_HUMAN Methylcrotonoyl-CoA carboxylase subunit alpha, mitochondrial	Q96RQ3		0.0612313	1.25759	TRUE	7956200000	6892550000	3051550000	10405500000	17786500000	12358500000	32.8894	32.6824	31.5069	33.2766	34.0501	33.5248
PC	PYC_HUMAN Pyruvate carboxylase, mitochondrial	P11498		0.131305	1.19565	TRUE	4480050000	3561100000	1233450000	4542850000	8587050000	6061750000	32.0609	31.7297	30.2001	32.081	32.9995	32.4971
TJP1	ZO1_HUMAN Tight junction protein ZO-1	Q07157		0.69474	1.17609	FALSE	0	37051000	1068400000	48775000	166445000	83608500	20.5032	25.143	29.9928	25.5396	27.3105	26.3171
CDSN	CDSN_HUMAN Corneodesmosin	Q15517		0.330146	1.13303	FALSE	0	0	0	24777500	0	4708500	20.7168	21.8883	23.0121	24.5625	22.287	22.1668
PHB	PHB_HUMAN Prohibitin	P35232		0.262461	1.10331	TRUE	9959500	42769000	10193000	18132000	43984500	53990000	23.2476	25.3501	23.2811	24.112	25.3905	25.6862
DSG1	DSG1_HUMAN Desmoglein-1	Q02413		0.0719948	1.03468	FALSE	134715000	108016000	75660000	312110000	223920000	135450000	27.0053	26.6867	26.173	28.2175	27.7384	27.0132
POF1B	POF1B_HUMAN Protein POF1B	Q8WVV4		0.14857	1.01652	FALSE	2921550	0	0	11514450	0	3966250	21.4783	21.0747	21.4715	23.4569	21.6978	21.9193
DHX30	DHX30_HUMAN Putative ATP-dependent RNA helicase DHX30	Q7L2E3		0.526672	0.993613	TRUE	0	0	26274000	8603000	28437500	0	21.4139	20.7955	24.6471	23.0364	24.7613	22.0397
ATP5A1	ATPA_HUMAN ATP synthase subunit alpha, mitochondrial	P25705		0.372364	0.982512	TRUE	71380500	218450000	57710500	107046500	559560000	115895000	26.089	27.7027	25.7823	26.6737	29.0597	26.7882
ANXA2	ANXA2_HUMAN Annexin A2	P07355		0.333055	0.883276	FALSE	38052500	38986000	26511000	128820000	88412500	21672000	25.1815	25.2165	24.6601	26.9408	26.3977	24.3693
ACTA1	ACTS_HUMAN Actin, alpha skeletal muscle	P68133		0.284285	0.872247	FALSE	20739500	64711000	16549500	80855500	34406000	48970500	24.3059	25.9475	23.9803	26.2688	25.0362	25.5454
PCCA	PCCA_HUMAN Propionyl-CoA carboxylase alpha chain, mitochondrial	P05165		0.262433	0.776694	TRUE	9454900000	11776500000	4251750000	8530150000	21922000000	12730000000	33.1384	33.4552	31.9854	32.9899	34.3517	33.5675
GPATCH4	GPTC4_HUMAN G patch domain-containing protein 4	Q5T3I0		0.24618	0.638839	FALSE	49530500	47680000	33560000	38636500	109389500	70792500	25.5618	25.5069	25.0002	25.2035	26.7049	26.0771
DLD	DLDH_HUMAN Dihydrolipoyl dehydrogenase, mitochondrial	P09622		0.501746	0.571704	TRUE	0	4576050	15335500	10768500	5345500	14122500	21.7505	22.1257	23.8704	23.3603	22.3499	23.7515
TXN	THIO_HUMAN Thioredoxin	P10599		0.674273	0.56817	FALSE	26913500	21661000	6182500	81357500	6279000	22995000	24.6818	24.3686	22.5598	26.2778	22.5821	24.4548
CASP14	CASPE_HUMAN Caspase-14	P31944		0.23199	0.505222	FALSE	31105500	22204000	18802000	49510500	25928500	28924000	24.8907	24.4043	24.1644	25.5612	24.628	24.7858
ATAD3A	ATD3A_HUMAN ATPase family AAA domain-containing protein 3A	Q9NVI7		0.704489	0.496391	TRUE	930300	5740150	6441700	0	3640700	13441000	19.8273	22.4527	22.619	20.9123	21.7958	23.6801
HNRNPA1	ROA1_HUMAN Heterogeneous nuclear ribonucleoprotein A1	P09651		0.572194	0.424006	FALSE	0	0	9086500	6637500	12850000	0	22.0863	21.5985	23.1153	22.6622	23.6153	21.7946
JUP	PLAK_HUMAN Junction plakoglobin	P14923		0.235709	0.419149	FALSE	130055000	100157500	150595000	230955000	129025000	157380000	26.9545	26.5777	27.1661	27.783	26.9431	27.2297
S100A8	S10A8_HUMAN Protein S100-A8	P05109		0.831133	0.372446	FALSE	9572450	0	22194500	43021500	0	6604000	23.1905	20.6034	24.4037	25.3586	21.3014	22.6549
SPRR1A	SPR1A_HUMAN Cornifin-A	P35321		0.735467	0.350505	FALSE	0	0	11674000	17222000	0	7097500	21.7236	21.859	23.4768	24.0378	21.3143	22.7589
GAPDH	G3P_HUMAN Glyceraldehyde-3-phosphate dehydrogenase	P04406		0.7218	0.346644	FALSE	42175500	89565000	29411000	61386000	154470000	24090500	25.3299	26.4164	24.8099	25.8714	27.2028	24.522
HBA1	HBA_HUMAN Hemoglobin subunit alpha	P69905		0.664146	0.281373	FALSE	10417500	17745500	0	13470500	8102550	15025000	23.3125	24.0809	22.2365	23.6833	22.9499	23.8409
AP3D1	AP3D1_HUMAN AP-3 complex subunit delta-1	O14617		0.60661	0.24637	FALSE	605310000	587575000	573375000	517140000	1286650000	511570000	29.1731	29.1302	29.0949	28.946	30.261	28.9304
PRDX4	PRDX4_HUMAN Peroxiredoxin-4	Q13162		0.888228	0.225567	TRUE	100655500	114200000	104515000	30143000	951845000	66932500	26.5849	26.767	26.6391	24.8453	29.8262	25.9962
SRSF11	SRS11_HUMAN Serine/arginine-rich splicing factor 11	Q05519		0.733331	0.220985	FALSE	62885500	53138500	77225000	46416000	166225000	52957000	25.9062	25.6633	26.2026	25.4681	27.3086	25.6583
PHB2	PHB2_HUMAN Prohibitin-2	Q99623		0.768761	0.203295	TRUE	26242000	60424000	22063500	21950000	36348000	66920500	24.6454	25.8486	24.3952	24.3877	25.1154	25.9959
U2SURP	SR140_HUMAN U2 snRNP-associated SURP motif-containing protein	O15042		0.767023	0.159477	FALSE	121325000	50962000	62442500	52776000	88117000	115665000	26.8543	25.6029	25.896	25.6534	26.3929	26.7854
ACACA	ACACA_HUMAN Acetyl-CoA carboxylase 1	Q13085		0.672559	0.148382	TRUE	521340000	365355000	271935000	379215000	351815000	528570000	28.9576	28.4447	28.0187	28.4984	28.3902	28.9775
HIST1H2BL	H2B1L_HUMAN Histone H2B type 1-L	Q99880		0.785621	0.128143	FALSE	49632500	35994000	18914500	33495500	29991000	43907500	25.5648	25.1013	24.173	24.9975	24.838	25.388
HBB	HBB_HUMAN Hemoglobin subunit beta	P68871		0.930557	0.117128	FALSE	17432000	5371500	3037800	19042500	0	10565100	24.0552	22.3569	21.5346	24.1827	20.7826	23.3328
DDX46	DDX46_HUMAN Probable ATP-dependent RNA helicase DDX46	Q7L014		0.858747	0.0992597	FALSE	519955000	197230000	257940000	225915000	478970000	300500000	28.9538	27.5553	27.9425	27.7512	28.8354	28.1628
KPRP	KPRP_HUMAN Keratinocyte proline-rich protein	Q5T749		0.922567	0.0872803	FALSE	209600000	124795000	153210000	304600000	54544000	289215000	27.6431	26.895	27.1909	28.1823	25.7009	28.1076
RPS7	RS7_HUMAN 40S ribosomal protein S7	P62081		0.794298	0.0822671	FALSE	12877000	9724000	9287350	9163500	9493500	15862000	23.6183	23.2131	23.1468	23.1275	23.1785	23.9191
RPS10	RS10_HUMAN 40S ribosomal protein S10	P46783		0.943995	0.0695585	FALSE	48891500	33576000	8335000	24754500	13657000	46771000	25.5431	25.0009	22.9908	24.5612	23.7031	25.4791
ZCCHC17	NO40_HUMAN Nucleolar protein of 40 kDa	Q9NP64		0.906034	0.061149	FALSE	44111000	43635000	30538000	24764500	72839500	37004000	25.3946	25.379	24.8641	24.5618	26.1182	25.1412
TOP1	TOP1_HUMAN DNA topoisomerase 1	P11387		0.985082	0.0123119	FALSE	85777000	75960500	42300500	37667500	132110000	56822500	26.3541	26.1787	25.3342	25.1668	26.9772	25.76
H2AFJ	H2AJ_HUMAN Histone H2A.J	Q9BTM1		0.992174	0.0111198	FALSE	22163000	15425000	0	26617000	18161500	0	24.4016	23.8788	22.3153	24.6658	24.1144	21.8489
FAU	RS30_HUMAN 40S ribosomal protein S30	P62861		0.999176	0.000713984	FALSE	41751000	31581000	19297000	33319500	53862500	14198500	25.3153	24.9126	24.2019	24.9899	25.6828	23.7592
ACTG1	ACTG_HUMAN Actin, cytoplasmic 2	P63261		0.94602	-0.021457	FALSE	1089900000	1425100000	808395000	1148300000	1258000000	831270000	30.0215	30.4084	29.5905	30.0969	30.2285	29.6307
RPS14	RS14_HUMAN 40S ribosomal protein S14	P62263		0.911929	-0.0424817	FALSE	25401000	41348500	23682000	21897500	26054500	39910500	24.5984	25.3013	24.4973	24.3843	24.635	25.2503
TRA2B	TRA2B_HUMAN Transformer-2 protein homolog beta	P62995		0.859081	-0.0740229	FALSE	90199000	40384500	65428500	46560000	58524500	74986500	26.4266	25.2673	25.9634	25.4726	25.8025	26.1601
LYAR	LYAR_HUMAN Cell growth-regulating nucleolar protein	Q9NX58		0.891465	-0.0832392	FALSE	12388500	14168500	18627000	8055350	28889500	11816500	23.5625	23.7562	24.1509	22.9415	24.784	23.4943
RPL11	RL11_HUMAN 60S ribosomal protein L11	P62913		0.822139	-0.125722	FALSE	12856500	5979500	5337000	8493350	8750500	4250450	23.616	22.5116	22.3476	23.0179	23.0609	22.0192
TIMM50	TIM50_HUMAN Mitochondrial import inner membrane translocase subunit TIM50	Q3ZCQ8		0.916689	-0.126062	TRUE	2410250	21327500	19488500	9942950	15504500	0	21.2008	24.3462	24.2161	23.2452	23.8862	22.2535
SLC25A5	ADT2_HUMAN ADP/ATP translocase 2	P05141		0.867076	-0.155986	TRUE	50129000	167330000	160760000	46991000	228985000	90604500	25.5791	27.3181	27.2603	25.4859	27.7707	26.4331
RPS3	RS3_HUMAN 40S ribosomal protein S3	P23396		0.689311	-0.177348	FALSE	118025000	74939000	55987500	55751000	101174500	60714000	26.8145	26.1592	25.7386	25.7325	26.5923	25.8555
DDX3X	DDX3X_HUMAN ATP-dependent RNA helicase DDX3X	O00571		0.811257	-0.192416	FALSE	12764500	15027500	56956500	13079150	28139000	19896500	23.6056	23.8411	25.7634	23.6408	24.7461	24.246
ARG1	ARGI1_HUMAN Arginase-1	P05089		0.889427	-0.226779	FALSE	38817500	15166000	0	73490000	0	11541500	25.2102	23.8543	22.6896	26.131	21.4824	23.4603
RPS8	RS8_HUMAN 40S ribosomal protein S8	P62241		0.849683	-0.254758	FALSE	85862000	192995000	313425000	62796500	700800000	69483500	26.3555	27.524	28.2235	25.9042	29.3844	26.0502
MMTAG2	MMTA2_HUMAN Multiple myeloma tumor-associated protein 2	Q9BU76		0.385078	-0.293891	FALSE	106030000	81801500	82391500	52692500	72127500	102050000	26.6599	26.2856	26.296	25.6511	26.104	26.6047
HSP90AB1	HS90B_HUMAN Heat shock protein HSP 90-beta	P08238		0.743815	-0.306168	FALSE	61830000	109282000	109330000	44721500	230180000	37967000	25.8818	26.7035	26.7041	25.4145	27.7782	25.1782
TAOK1	TAOK1_HUMAN Serine/threonine-protein kinase TAO1	Q7L7X3		0.491936	-0.33156	FALSE	820995000	851375000	830245000	377920000	717990000	1073300000	29.6128	29.6652	29.629	28.4935	29.4194	29.9994
RBM39	RBM39_HUMAN RNA-binding protein 39	Q14498		0.670371	-0.356608	FALSE	59463500	66800500	127165000	35029000	162935000	42160500	25.8255	25.9934	26.9221	25.062	27.2797	25.3294
HNRNPR	HNRPR_HUMAN Heterogeneous nuclear ribonucleoprotein R	O43390		0.48601	-0.381154	FALSE	305225000	241460000	399045000	141385000	416195000	226240000	28.1853	27.8472	28.572	27.0751	28.6327	27.7533
CALML5	CALL5_HUMAN Calmodulin-like protein 5	Q9NZT1		0.688657	-0.382716	FALSE	31591500	15217000	4615400	12869000	0	12924000	24.913	23.8592	22.138	23.6174	22.5211	23.6235
RPL17	RL17_HUMAN 60S ribosomal protein L17	P18621		0.495598	-0.40155	FALSE	19156000	29811500	62266000	19170000	25847500	31136000	24.1913	24.8294	25.8919	24.1923	24.6235	24.8921
SRSF7	SRSF7_HUMAN Serine/arginine-rich splicing factor 7	Q16629		0.590165	-0.407825	FALSE	85398000	63537000	93914500	31055500	149035000	47149500	26.3477	25.9211	26.4848	24.8883	27.1511	25.4907
PRPF4B	PRP4B_HUMAN Serine/threonine-protein kinase PRP4 homolog	Q13523		0.677142	-0.412251	FALSE	41916000	46075000	56703000	13651500	117630000	28937000	25.321	25.4575	25.7569	23.7026	26.8097	24.7864
HIST1H4A	H4_HUMAN Histone H4	P62805		0.482597	-0.414361	FALSE	68440500	46864500	27175000	20224500	47746000	38133500	26.0283	25.482	24.6958	24.2696	25.5089	25.1846
ENO1	ENOA_HUMAN Alpha-enolase	P06733		0.804998	-0.443807	FALSE	18240000	49669000	12127500	24048000	86161500	0	24.1206	25.5658	23.5318	24.5194	26.3605	21.0068
RPS3A	RS3A_HUMAN 40S ribosomal protein S3a	P61247		0.634895	-0.448291	FALSE	0	3408350	14319000	0	3553050	3594600	20.853	21.7006	23.7714	21.4422	21.7606	21.7774
HSPA8	HSP7C_HUMAN Heat shock cognate 71 kDa protein	P11142		0.63597	-0.480925	FALSE	71611500	139150000	412205000	68711000	255615000	86029500	26.0937	27.0521	28.6188	26.034	27.9294	26.3583
VIM	VIME_HUMAN Vimentin	P08670		0.0767384	-0.497732	FALSE	45811500	62813000	53905000	45651000	30898000	39064000	25.4492	25.9046	25.6839	25.4441	24.881	25.2193
ABCF1	ABCF1_HUMAN ATP-binding cassette sub-family F member 1	Q8NE71		0.395719	-0.514919	FALSE	439015000	598445000	671560000	221300000	748085000	365290000	28.7097	29.1566	29.3229	27.7214	29.4786	28.4445
H1F0	H10_HUMAN Histone H1.0	P07305		0.467366	-0.515324	FALSE	66233000	71446500	24673500	22188000	30819500	58473500	25.981	26.0904	24.5565	24.4033	24.8773	25.8013
PKP1	PKP1_HUMAN Plakophilin-1	Q13835		0.628003	-0.523545	FALSE	0	0	0	6038000	0	1484950	22.6846	22.4548	20.2546	22.5256	20.7958	20.502
RPS20	RS20_HUMAN 40S ribosomal protein S20	P60866		0.673822	-0.52519	FALSE	30012500	28845000	3574350	17652000	0	12276500	24.8391	24.7818	21.7692	24.0733	22.1918	23.5494
PCM1	PCM1_HUMAN Pericentriolar material 1 protein	Q15154		0.855033	-0.536839	FALSE	0	0	436385000	64580000	0	7305000	21.5243	21.4826	28.701	25.9446	21.3524	22.8005
TUFM	EFTU_HUMAN Elongation factor Tu, mitochondrial	P49411		0.646115	-0.542519	TRUE	78770500	210615000	698035000	73973500	318270000	159190000	26.2312	27.65	29.3787	26.1405	28.2457	27.2462
ALDOA	ALDOA_HUMAN Fructose-bisphosphate aldolase A	P04075		0.511719	-0.553183	FALSE	11869500	26081000	5052500	0	9180350	10982000	23.5008	24.6365	22.2686	22.2275	23.1301	23.3886
DSC1	DSC1_HUMAN Desmocollin-1	Q08554		0.644873	-0.566359	FALSE	62199500	35657500	23596000	79766500	6391500	31614000	25.8904	25.0877	24.492	26.2493	22.6077	24.9141
ALDH18A1	P5CS_HUMAN Delta-1-pyrroline-5-carboxylate synthase	P54886		0.49509	-0.570961	TRUE	10576500	7925000	28592000	0	5270000	17727500	23.3344	22.918	24.7691	22.8997	22.3294	24.0795
EEF1A1P5	EF1A3_HUMAN Putative elongation factor 1-alpha-like 3	Q5VTE0		0.19767	-0.592712	FALSE	279490000	298675000	381120000	157570000	344975000	170645000	28.0582	28.154	28.5057	27.2314	28.3619	27.3464
TUBA1A	TBA1A_HUMAN Tubulin alpha-1A chain	Q71U36		0.611236	-0.598874	FALSE	81237500	142565000	673780000	98189000	294175000	77764500	26.2756	27.087	29.3277	26.5491	28.1321	26.2126
HIST1H1E	H14_HUMAN Histone H1.4	P10412		0.476677	-0.604232	FALSE	8126850000	5082300000	2029450000	1513100000	3196800000	4932900000	32.92	32.2428	30.9184	30.4949	31.574	32.1998
SRP72	SRP72_HUMAN Signal recognition particle subunit SRP72	O76094		0.152506	-0.619608	FALSE	18448500	19979000	22064500	9472550	11371400	20815500	24.137	24.252	24.3952	23.1753	23.4389	24.3112
ARGLU1	ARGL1_HUMAN Arginine and glutamate-rich protein 1	Q9NWB6		0.394237	-0.657447	FALSE	626245000	408700000	266275000	197195000	152145000	578885000	29.2222	28.6065	27.9883	27.555	27.1809	29.1087
DBT	ODB2_HUMAN Lipoamide acyltransferase component of branched-chain alpha-keto acid dehydrogenase complex, mitochondrial	P11182		0.628272	-0.659879	TRUE	25299000	363050000	282055000	65774000	76805500	130025000	24.5926	28.4356	28.0714	25.971	26.1947	26.9542
DDX5	DDX5_HUMAN Probable ATP-dependent RNA helicase DDX5	P17844		0.246616	-0.67392	FALSE	32522500	40013000	20894000	16296500	12547500	32745000	24.9549	25.254	24.3166	23.9581	23.5809	24.9648
ARL6IP4	AR6P4_HUMAN ADP-ribosylation factor-like protein 6-interacting protein 4	Q66PJ3		0.177286	-0.679679	FALSE	149860000	99836000	165575000	52059500	111703500	103655000	27.159	26.5731	27.3029	25.6337	26.7351	26.6272
DCD	DCD_HUMAN Dermcidin	P81605		0.434935	-0.694022	FALSE	161555000	129690000	45504500	111515000	29055000	69496500	27.2675	26.9505	25.4395	26.7327	24.7923	26.0504
HMGN2	HMGN2_HUMAN Non-histone chromosomal protein HMG-17	P05204		0.534043	-0.728569	FALSE	36371000	16178000	3613600	6068500	5384350	14303500	25.1163	23.9475	21.785	22.5329	22.3603	23.7699
NONO	NONO_HUMAN Non-POU domain-containing octamer-binding protein	Q15233		0.317843	-0.729635	FALSE	21915000	10911500	48443000	11157500	14206000	16028500	24.3854	23.3793	25.5298	23.4115	23.76	23.9341
RPL36A	RL36A_HUMAN 60S ribosomal protein L36a	P83881		0.226443	-0.73635	FALSE	374725000	324695000	349275000	138430000	156385000	424560000	28.4813	28.2745	28.3798	27.0446	27.2205	28.6614
SYNCRIP	HNRPQ_HUMAN Heterogeneous nuclear ribonucleoprotein Q	O60506		0.40013	-0.802658	FALSE	89614000	81489000	148825000	30992500	180300000	36646000	26.4172	26.2801	27.149	24.8854	27.4258	25.1272
HSPA1A	HS71A_HUMAN Heat shock 70 kDa protein 1A	P0DMV8		0.436851	-0.810781	FALSE	42721000	104735500	275195000	43649000	127250000	41071000	25.3484	26.6422	28.0359	25.3794	26.9231	25.2916
RSL1D1	RL1D1_HUMAN Ribosomal L1 domain-containing protein 1	O76021		0.411901	-0.816083	FALSE	12868500	10346500	25837000	3819900	24700500	6680500	23.6173	23.3026	24.6229	21.8651	24.558	22.6715
SFPQ	SFPQ_HUMAN Splicing factor, proline- and glutamine-rich	P23246		0.422913	-0.829376	FALSE	21983500	14129500	0	12520500	5117000	3391650	24.3899	23.7522	21.9042	23.5778	22.2869	21.6936
RSRC2	RSRC2_HUMAN Arginine/serine-rich coiled-coil protein 2	Q7L4I2		0.343741	-0.841454	FALSE	202710000	87867000	78938000	48786500	33182000	150965000	27.5948	26.3888	26.2342	25.54	24.9839	27.1696
PKM	KPYM_HUMAN Pyruvate kinase PKM	P14618		0.581858	-0.866977	FALSE	34466500	61485000	20699000	17420000	106049000	0	25.0387	25.8737	24.3031	24.0542	26.6602	21.9002
EIF5B	IF2P_HUMAN Eukaryotic translation initiation factor 5B	O60841		0.133019	-0.868279	FALSE	2782350000	5619000000	2659400000	1251200000	2271700000	2404600000	31.3737	32.3877	31.3085	30.2207	31.0811	31.1631
SRRM1	SRRM1_HUMAN Serine/arginine repetitive matrix protein 1	Q8IYB3		0.232323	-0.924676	FALSE	165590000	136775000	373400000	59717000	108281000	191205000	27.303	27.0272	28.4761	25.8316	26.6902	27.5105
MYCBP2	MYCB2_HUMAN E3 ubiquitin-protein ligase MYCBP2	O75592		0.416321	-0.927703	FALSE	309635000	310500000	623245000	166720000	719830000	72536000	28.206	28.21	29.2152	27.3129	29.4231	26.1122
SON	SON_HUMAN Protein SON	P18583		0.32166	-0.937662	FALSE	299870000	321615000	967850000	106975000	473165000	262415000	28.1598	28.2608	29.8502	26.6727	28.8178	27.9673
TUBB	TBB5_HUMAN Tubulin beta chain	P07437		0.467441	-0.947056	FALSE	39920000	64293000	193810000	41127000	131445000	12840500	25.2506	25.9382	27.5301	25.2936	26.9699	23.6142
RNPS1	RNPS1_HUMAN RNA-binding protein with serine-rich domain 1	Q15287		0.526795	-0.9673	FALSE	56848500	42009000	35577500	0	81710000	40274500	25.7606	25.3242	25.0845	21.72	26.284	25.2634
RPL6	RL6_HUMAN 60S ribosomal protein L6	Q02878		0.240338	-0.970882	FALSE	320290000	394885000	585445000	86535500	363300000	312785000	28.2548	28.5569	29.125	26.3668	28.4366	28.2206
RPS27A	RS27A_HUMAN Ubiquitin-40S ribosomal protein S27a	P62979		0.292013	-0.974893	FALSE	246140000	405045000	1004490000	144670000	494210000	184470000	27.8749	28.5935	29.9038	27.1082	28.8805	27.4588
S100A9	S10A9_HUMAN Protein S100-A9	P06702		0.596936	-0.987782	FALSE	35158000	36513500	89466500	145520000	0	35852500	25.0674	25.1219	26.4148	27.1166	21.4286	25.0956
SRSF3	SRSF3_HUMAN Serine/arginine-rich splicing factor 3	P84103		0.0768949	-1.0235	FALSE	120165000	98959000	202415000	45172500	68021000	93249000	26.8404	26.5603	27.5927	25.4289	26.0195	26.4746
RPL29	RL29_HUMAN 60S ribosomal protein L29	P47914		0.171823	-1.05272	FALSE	2303000000	1454250000	1460050000	421060000	748585000	1737850000	31.1009	30.4376	30.4434	28.6495	29.4796	30.6947
DSP	DESP_HUMAN Desmoplakin	P15924		0.37509	-1.0565	FALSE	621680000	545665000	2970800000	923480000	183355000	661500000	29.2116	29.0234	31.4682	29.7825	27.4501	29.3012
MKI67	KI67_HUMAN Antigen KI-67	P46013		0.344016	-1.06907	FALSE	22002500	10374000	15563000	0	7469000	22352000	24.3912	23.3065	23.8916	21.1357	22.8325	24.4139
PRPF38B	PR38B_HUMAN Pre-mRNA-splicing factor 38B	Q5VTL8		0.172397	-1.07122	FALSE	97176000	50668000	66879000	24644000	19672000	73217500	26.5341	25.5946	25.9951	24.5547	24.2296	26.1257
RBMX	RBMX_HUMAN RNA-binding motif protein, X chromosome	P38159		0.0545014	-1.07761	FALSE	139780000	86179000	173040000	42525500	65393500	79732000	27.0586	26.3608	27.3665	25.3418	25.9626	26.2487
RPL23A	RL23A_HUMAN 60S ribosomal protein L23a	P62750		0.135781	-1.08411	FALSE	1463450000	1822950000	1580800000	348690000	1282050000	990000000	30.4467	30.7636	30.558	28.3774	30.2558	29.8829
PCNT	PCNT_HUMAN Pericentrin	O95613		0.706637	-1.1381	FALSE	101675500	0	827770000	108188500	0	73155000	26.5994	21.6601	29.6247	26.689	21.6564	26.1245
BCLAF1	BCLF1_HUMAN Bcl-2-associated transcription factor 1	Q9NYF8		0.107701	-1.15184	FALSE	88361000	160660000	110400000	28286000	93242500	54167500	26.3969	27.2594	26.7182	24.7536	26.4745	25.6909
LUC7L2	LC7L2_HUMAN Putative RNA-binding protein Luc7-like 2	Q9Y383		0.117838	-1.15389	FALSE	227650000	91967000	175335000	46379500	57755500	124390000	27.7622	26.4546	27.3855	25.467	25.7835	26.8903
COL25A1	COPA1_HUMAN Collagen alpha-1(XXV) chain	Q9BXS0		0.278786	-1.15407	FALSE	53959000	17382000	30085000	6865500	9215500	40466500	25.6854	24.0511	24.8425	22.7109	23.1356	25.2702
PRDX1	PRDX1_HUMAN Peroxiredoxin-1	Q06830		0.388423	-1.15503	FALSE	18495500	16355000	19133000	13188500	24737000	0	24.1407	23.9632	24.1896	23.6528	24.5602	20.6154
SERBP1	PAIRB_HUMAN Plasminogen activator inhibitor 1 RNA-binding protein	Q8NC51		0.226568	-1.22019	FALSE	27238000	25353000	27463500	13121500	0	29598000	24.6991	24.5957	24.711	23.6454	21.8808	24.819
EEF2	EF2_HUMAN Elongation factor 2	P13639		0.182976	-1.22216	FALSE	6135700	19690000	7356200	0	7514500	2026400	22.5488	24.231	22.8105	22.1321	22.8412	20.9505
RPS6	RS6_HUMAN 40S ribosomal protein S6	P62753		0.144007	-1.24651	FALSE	40031000	54215500	176900000	24534000	40437000	28973000	25.2546	25.6922	27.3984	24.5483	25.2692	24.7882
MTDH	LYRIC_HUMAN Protein LYRIC	Q86UE4		0.152789	-1.25444	FALSE	1786000000	6544700000	1481500000	794725000	1198850000	1338500000	30.7341	32.6077	30.4644	29.5659	30.159	30.318
RPS11	RS11_HUMAN 40S ribosomal protein S11	P62280		0.147797	-1.26353	FALSE	7810500	7297000	32540000	4823050	5522500	0	22.897	22.7989	24.9557	22.2015	22.3969	22.2626
TCOF1	TCOF_HUMAN Treacle protein	Q13428		0.0735263	-1.28701	FALSE	1556900000	4180750000	2899400000	710895000	1157950000	1577750000	30.536	31.9611	31.4331	29.4051	30.1089	30.5552
TCOF1	TCOF_HUMAN Treacle protein	Q13428		0.0735263	-1.28701	FALSE	0	0	0	0	253505000	11232000	30.536	31.9611	31.4331	29.4051	30.1089	30.5552
RPL13	RL13_HUMAN 60S ribosomal protein L13	P26373		0.0952768	-1.29313	FALSE	10794950	13106500	15990000	0	3752550	11816000	23.3639	23.6438	23.9307	21.7252	21.8394	23.4942
IRS4	IRS4_HUMAN Insulin receptor substrate 4	O14654		0.430006	-1.29552	FALSE	48020000	103947000	1163800000	35980500	107730000	101331000	25.5171	26.6313	30.1162	25.1007	26.6828	26.5945
PARP1	PARP1_HUMAN Poly [ADP-ribose] polymerase 1	P09874		0.085647	-1.32227	FALSE	27443500	27049500	84111500	13247000	21242500	14190500	24.71	24.6891	26.3258	23.6592	24.3405	23.7584
HNRNPA3	ROA3_HUMAN Heterogeneous nuclear ribonucleoprotein A3	P51991		0.110483	-1.3464	FALSE	12528000	13986500	5309800	0	1987900	6135300	23.5787	23.7375	22.3402	22.1457	20.9228	22.5487
MYH9	MYH9_HUMAN Myosin-9	P35579		0.399954	-1.52857	FALSE	111232500	207900000	4173600000	184920000	175815000	123630000	26.729	27.6313	31.9586	27.4623	27.3895	26.8815
H1FX	H1X_HUMAN Histone H1x	Q92522		0.196459	-1.57449	FALSE	64675500	43004500	31754000	6125500	9738000	56044500	25.9467	25.358	24.9204	22.5464	23.2152	25.7401
LUC7L3	LC7L3_HUMAN Luc7-like protein 3	O95232		0.0690897	-1.62102	FALSE	50231500	23820000	29486500	5954500	8931000	22796500	25.5821	24.5057	24.8136	22.5055	23.0904	24.4423
MYH10	MYH10_HUMAN Myosin-10	P35580		0.396723	-1.62662	FALSE	100441000	299150000	5286400000	191100000	207780000	135865500	26.5818	28.1563	32.2996	27.5098	27.6305	27.0176
SREK1IP1	SR1IP_HUMAN Protein SREK1IP1	Q8N9Q2		0.0689376	-1.65272	FALSE	130775000	110481500	263210000	44247500	27430000	100796000	26.9625	26.7192	27.9716	25.3991	24.7093	26.5869
RPL4	RL4_HUMAN 60S ribosomal protein L4	P36578		0.212362	-1.74554	FALSE	0	19045500	59442500	3369100	13651500	0	22.4296	24.1829	25.825	21.6839	23.7026	21.8144
RAD50	RAD50_HUMAN DNA repair protein RAD50	Q92878		0.462494	-1.74722	FALSE	0	200505000	140365000	47320500	0	37525000	22.4172	27.5791	27.0646	25.496	21.1619	25.1613
HNRNPU	HNRPU_HUMAN Heterogeneous nuclear ribonucleoprotein U	Q00839		0.100444	-1.79961	FALSE	55996500	31768500	163280000	10190650	20896000	32331000	25.7388	24.9211	27.2828	23.2807	24.3167	24.9464
RPS18	RS18_HUMAN 40S ribosomal protein S18	P62269		0.165394	-1.85942	FALSE	55733000	27465500	14300500	6355000	0	25908500	25.732	24.7111	23.7696	22.5995	21.4081	24.6269
KTN1	KTN1_HUMAN Kinectin	Q86UP2		0.23603	-1.88354	FALSE	32905500	270915000	171550000	10096000	107318000	28097000	24.9718	28.0133	27.3541	23.2673	26.6773	24.7439
COL4A1	CO4A1_HUMAN Collagen alpha-1(IV) chain	P02462		0.228968	-1.92481	FALSE	52625000	7886000	23841500	2565800	0	25971000	25.6492	22.9109	24.507	21.291	21.3713	24.6304
RPL3	RL3_HUMAN 60S ribosomal protein L3	P39023		0.20071	-2.02583	FALSE	12700500	52352000	139725000	5376500	36412500	7027000	23.5984	25.6417	27.058	22.3582	25.1179	22.7445
SRRM2	SRRM2_HUMAN Serine/arginine repetitive matrix protein 2	Q9UQ35		0.342121	-2.1315	FALSE	96842500	115850000	474990000	0	224530000	85455000	26.5291	26.7877	28.8233	21.6546	27.7423	26.3487
PPIG	PPIG_HUMAN Peptidyl-prolyl cis-trans isomerase G	Q13427		0.110147	-2.24288	FALSE	36901500	11117500	46242500	3327500	0	19297500	25.1372	23.4063	25.4627	21.666	21.4096	24.2019
CIR1	CIR1_HUMAN Corepressor interacting with RBPJ 1	Q86X95		0.12953	-2.28584	FALSE	18527500	17875500	52330000	0	2418650	23943500	24.1432	24.0915	25.6411	21.2994	21.2058	24.5131
LTV1	LTV1_HUMAN Protein LTV1 homolog	Q96GA3		0.112996	-2.36986	FALSE	16718000	70512000	157395000	13340850	22592500	4457500	23.9949	26.0714	27.2298	23.6693	24.4293	22.0878
RPS27	RS27_HUMAN 40S ribosomal protein S27	P42677		0.111046	-2.41108	FALSE	55339000	62482500	203585000	0	33059000	34749000	25.7218	25.8969	27.6011	21.9575	24.9785	25.0505
KIF14	KIF14_HUMAN Kinesin-like protein KIF14	Q15058		0.161568	-2.75298	FALSE	46851500	98605000	221170000	0	61101500	26441000	25.4816	26.5552	27.7206	20.9774	25.8647	24.6563
SPTBN1	SPTB2_HUMAN Spectrin beta chain, non-erythrocytic 1	Q01082		0.187461	-2.88453	FALSE	20928500	56806000	282510000	16001000	38711500	0	24.319	25.7595	28.0737	23.9317	25.2063	20.3607
RPL38	RL38_HUMAN 60S ribosomal protein L38	P63173		0.110315	-3.02008	FALSE	10105800	18909000	214145000	0	8245650	4834400	23.2687	24.1726	27.674	20.8749	22.9752	22.2049
PCCB	PCCB_HUMAN Propionyl-CoA carboxylase beta chain, mitochondrial	P05166		0.247138	-3.32914	TRUE	51090000	536895000	908520000	19259000	433720000	0	25.6065	29.0001	29.7589	24.199	28.6922	21.4869
TP53	P53_HUMAN Cellular tumor antigen p53	P04637		0.27488	-3.71081	FALSE	9308450	323220000	4051400000	47704500	0	49576000	23.1501	28.2679	31.9158	25.5076	21.1306	25.5631
